# Supplementary material for: Impact of Breast Cancer Awareness Month on Public Interest in the United States between 2012 and 2021: A Google Trends Analysis
Source: Cancers (Basel). 2022 May 21;14(10):2534. doi: 10.3390/cancers14102534 (PMC9140129; doi:10.3390/cancers14102534)
Supplement: Supplementary file 1 [file cancers-14-02534-s001.zip]

Archive with 1 entries (1 files):
- cancers-1719887-Supplementary.pdf
